# Supplementary material for: Getting To Implementation (GTI)-Teach: A seven-step approach for teaching the fundamentals of implementation science
Source: J Clin Transl Sci. 2022 Jun 17;6(1):e100. doi: 10.1017/cts.2022.420 (PMC9428668; doi:10.1017/cts.2022.420)
Supplement: Supplementary file 1 [file ctssup.zip]

Archive with 2 entries (2 files):
- S2059866122004204sup002.pdf
- S2059866122004204sup001.docx
